# Supplementary material for: Referencing cross-reactivity of detection antibodies for protein array experiments
Source: F1000Res. 2017 May 23;5:73. Originally published 2016 Jan 18. [Version 2] doi: 10.12688/f1000research.7668.2 (PMC4893991; doi:10.12688/f1000research.7668.2)
Supplement: Supplementary file 1 [file f1000research-5-12612-s0004.tgz › 798d54b5-baa8-4fb6-8c5e-aea29239f5c2.xlsx]

## Sheet: Supplementary Table
Protein Array Clone ID	Signal Intensity	GenBankID	UnigeneID	Name	Chicken Immunoglobulin genes												Rabbit Immunoglobulin genes
					Ig lambda chain C region			Ig lambda chain V-1 region			Immunoglobulin Y heavy chain constant region			Immunoglobulin Y heavy chain variable region			Ig gamma chain C region			immunoglobulin heavy chain VDJ region, partial			Ig lambda chain C region			Ig lambda chain variable region, partial
					Blast score	E-value	SIM score	Blast score	E-value	SIM score	Blast score	E-value	SIM score	Blast score	E-value	SIM score	Blast score	E-value	SIM score	Blast score	E-value	SIM score	Blast score	E-value	SIM score	Blast score	E-value	SIM score
IMGSp9028F0610D	3	BM914329	Hs.533963	Clone SFV019_2F05H immunoglobulin heavy chain variable region	40.4	0.0006	42	38.1	0.0002	53	45.8	0.4	43	146	1e-48	393	171	3e-10	114	155	3e-47	356	73.9	3e-05	58	47.4	3e-06	76
IMGSp9028H079D	3	BQ711793	Hs.547404	Clone IgA-MZ-aa42c-2 immunoglobulin alpha heavy chain variable region (IgA)	NSSF	NSSF	23	28.5	3e-06	50	16.5	0.25	36	90.9	4e-30	210	29.6	0.59	26	89	1e-29	194	NSSF	NSSF	23	NSSF	NSSF	39
IMGSp9028F0316D	3	BQ709082	Hs.620437	IGH mRNA for immunoglobulin heavy chain VHDJ region, partial cds, clone:TRH1-16	21.2	6.2	22	39.3	4e-10	48	39.6	2.7	32	105	2e-34	218	62	0.27	36	120	1e-41	291	NSSF	NSSF	29	43.9	2e-05	52
IMGSp9028G0921D	3	BX417981	Hs.698070	Immunoglobulin heavy constant gamma 1 (G1m marker)	90.1	3e-13	86	11.9	5.5	24	98.5	1.3	34	34.3	0.027	36	442	2e-125	890	30	0.044	36	97.4	5e-17	137	NSSF	NSSF	34
IMGSp9027F0514D	3	118471	Hs.15951	Proline-rich acidic protein 1	11.9	3.6	24	NSSF	NSSF	21	NSSF	NSSF	29	16.9	0.094	25	41.6	2.6	28	14.6	0.48	22	13.5	1	26	NSSF	NSSF	25
IMGSp9027H0434D	2	BC044933	Hs.135094	Kinesin family member 18B	13.1	9.1	30	16.2	0.9	31	163	1.2	37	18.1	0.27	26	98.5	0.13	41	14.6	3.8	27	15.8	1.1	32			29
IMGSp9027G0658D	2	BC010132	Hs.445893	KH domain containing, RNA binding, signal transduction associated 1	26.2	3.3	33	28.9	1.7	27	75	3.1	34	89.7	0.5	31	47	1.2	36	NSSF	NSSF	27	45	0.29	25	40	1.7	34
IMGSp9027F0369D	2	AK092483	Hs.470417	Penta-EF-hand domain containing 1	17.3	0.11	27	38.5	0.86	32	154	0.84	34	43.5	0.71	36	13.9	5.6	26	NSSF	NSSF	23	41.6	0.66	30	NSSF	NSSF	24
IMGSp9027D1015D	2	NM_006814	Hs.471917	Proteasome (prosome, macropain) inhibitor subunit 1 (PI31)	NSSF	NSSF	29	11.5	9.2	29	49.3	0.26	33			24	63.5	0.48	31	12.7	4.5	23	13.9	1.3	27	11.9	7.6	24
IMGSp9028C0313D	2	DA970556	Hs.510650	Clone IP80 immunoglobulin heavy chain variable region	13.9	0.71	23	30.4	1e-06	39	17.3	0.2	45	131	3e-44	313	49.3	0.009	41	140	3e-49	357	38.5	0.16	27	34.7	4e-08	64
IMGSp9027G0525D	2	NM_002228	Hs.525704	Jun proto-oncogene	NSSF	NSSF	22	38.1	0.0002	39	31.9	0.42	33	NSSF	NSSF	31	22.7	0.009	49	NSSF	NSSF	32	NSSF	NSSF	24	NSSF	NSSF	30
IMGSp9027E0966D	2	BC041022	Hs.584909	SCAN domain containing 1	NSSF	NSSF	27	NSSF	NSSF	26	NSSF	NSSF	38	NSSF	NSSF	24	30	1.5	36	NSSF	NSSF	21	11.5	9.5	24	NSSF	NSSF	30
IMGSp9027F0171D	2	BC018708	Hs.632706	Zinc finger CCCH-type containing 10	NSSF	NSSF	26	NSSF	NSSF	24	67	0.24	44	26.6	1.8	37	30.8	1.3	32	28.5	0.32	27	NSSF	NSSF	25	14.6	1.1	28
IMGSp9027F0625D	2	BC018708	Hs.632706	Zinc finger CCCH-type containing 10	NSSF	NSSF	26	NSSF	NSSF	26	66.6	0.25	44	NSSF	NSSF	37	47.3	1.8	36	15	1.3	27	NSSF	NSSF	25	13.5	4.3	28
IMGSp9028G0311D	2	BM920476	Hs.633485	Enhancer of polycomb homolog 1 (Drosophila)e	42.7	0.24	31	60.4	0.16	49	55	0.12	51	NSSF	NSSF	26	37.3	0.051	49	NSSF	NSSF	30	13.9	5.5	30	13.9	6	39
IMGSp9028G027D	2	BX417981	Hs.698070	Immunoglobulin heavy constant gamma 1 (G1m marker)	90.1	3e-13	86	11.9	5.5	24	98.5	1.3	34	34.3	0.027	36	442	2e-125	890	30	0.044	36	97.4	5e-17	137	NSSF	NSSF	34
IMGSp9028F099D	2	BG754662	Hs.698202	UniGene entry Hs.698202 has been retired; current entry: Transcribed locus, moderately similar to XP_001496515.2 PREDICTED: ig gamma-3 chain C region [Equus caballus]	Sequence unavailible for comparrison
IMGSp9027H0728D	1	NM_001978	Hs.106124	Erythrocyte membrane protein band 4.9 (dematin)	29.6	0.47	27	43.1	0.3	33	84.3	0.15	37	15	1.3	27	14.2	6.1	32	NSSF	NSSF	NSSF	30	0.14	34	28.5	0.92	24
IMGSp9027C0116D	1	NM_080881	Hs.130316	Drebrin 1	NSSF	NSSF	35	13.9	3.8	26	95.4	1.3	35	NSSF	NSSF	29	79.3	0.38	34	NSSF	NSSF	NSSF	13.9	4.2	32	13.9	4.8	31
IMGSp9027D129D	1	NM_001012426	Hs.131436	Homo sapiens forkhead box P4 (FOXP4), transcript variant 1, mRNA	41.2	2.5	32	40.8	4.3	30	48.9	1.7	39	28.9	3.4	31	48.1	1.6	32	45.8	0.95	26	44.3	0.88	31	26.6	5.5	33
IMGSp9027G0310D	1	BX647115	Hs.173381	Dihydropyrimidinase-like 2	29.2	0.74	30	32.7	0.13	36	63.1	2	31	13.9	4.7	29	15	5.4	33	17.3	0.27	35	27.7	2.1	28	15.8	1	27
IMGSp9027G0172D	1	AF479827	Hs.182081	BR serine/threonine kinase 1	13.1	7.9	28	28.1	4.1	31	53.1	0.36	48	30.8	0.7	37	69.3	0.6	40	NSSF	NSSF	28	15	1.9	26	30	0.9	30
IMGSp9028E0623D	1	NM_022489	Hs.24956	Inverted formin, FH2 and WH2 domain containing	30	1.1	30	NSSF	NSSF	28	33.9	3.6	41	14.2	8.1	36	33.9	1.2	51	15	3.4	28	48.1	0.39	30	78.1	0.15	38
IMGSp9027C0164D	1	BC000786	Hs.25584	ADP-ribosylation factor GTPase activating protein 1	45.8	0.37	34	NSSF	NSSF	48	NSSF	NSSF	28	NSSF	NSSF	27	NSSF	NSSF	31	28.5	1.5	29	27.3	1.3	27	NSSF	NSSF	26
IMGSp9027A0339D	1	BC008343	Hs.292493	X-ray repair complementing defective repair in Chinese hamster cells 6	NSSF	NSSF	31	30.4	0.8	33	69.7	0.62	36	18.5	0.16	34	63.9	0.89	34	15.4	1.5	28	34.3	0.053	37	NSSF	NSSF	31
IMGSp9027C1211D	1	BC000459	Hs.306791	Polymerase (DNA directed), delta 2, accessory subunit	NSSF	NSSF	25	32.3	0.23	33	49.3	0.91	34	NSSF	NSSF	35	46.6	0.24	36	15.4	0.9	27	26.9	3.6	26	NSSF	NSSF	30
IMGSp9027E0916D	1	BC040880	Hs.315568	Chromosome 10 open reading frame 114	NSSF	NSSF	31	NSSF	NSSF	25	109	0.24	51	25.8	0.85	29	41.2	0.61	27	15	0.38	27	NSSF	NSSF	23	NSSF	NSSF	29
IMGSp9027H0366D	1	NM_003260	Hs.332173	Transducin-like enhancer of split 2 (E(sp1) homolog, Drosophila)	13.9	3.9	28	NSSF	NSSF	29	32.7	1.6	41	NSSF	NSSF	28	34.3	0.24	32	44.6	0.86	31	33.1	0.064	33	45.4	0.48	30
IMGSp9028A0867D	1	AL833379	Hs.333388	Eukaryotic translation elongation factor 1 delta (guanine nucleotide exchange protein)	15	0.56	32	NSSF	NSSF	22	15	3.7	33	14.2	1.5	27	14.2	4.3	26	NSSF	NSSF	29	12.3	4.8	22	NSSF	NSSF	23
IMGSp9027F1049D	1	NM_006548	Hs.35354	Insulin-like growth factor 2 mRNA binding protein 2	NSSF	NSSF	26	28.9	1.7	32	NSSF	NSSF	30	29.2	2.8	26	19.2	0.25	42	NSSF	NSSF	28	NSSF	NSSF	30	42.3	1.8	25
IMGSp9027G1059D	1	AK097073	Hs.361323	ATP-binding cassette, sub-family F (GCN20), member 3	24.6	0.001	39	13.1	8.1	28	33.1	1	30	72.3	1.5	29	NSSF	NSSF	32	NSSF	NSSF	24	NSSF	NSSF	27	18.5	0.17	32
IMGSp9027H0825D	1	AK127401	Hs.407368	LSM14A, SCD6 homolog A (S. cerevisiae)	40.8	1.3	29	NSSF	NSSF	28	NSSF	NSSF	32	16.5	0.51	38	45.8	0.71	30	28.5	1.5	32	14.2	2	24	14.2	2.5	28
IMGSp9028A0819D	1	BC036307	Hs.465929	Calponin 1, basic, smooth muscle	NSSF	NSSF	30	14.2	1.5	31	15	3.4	36	43.9	0.56	27	NSSF	NSSF	31	30	0.22	29	12.3	5.8	28	NSSF	NSSF	28
IMGSp9027D1063D	1	BC146654	Hs.493796	RUN and SH3 domain containing 2	60	1.4	37	NSSF	NSSF	30	110	0.035	52	30	3.6	42	36.2	0.99	35	15.4	3.1	31	31.2	1.1	32	60.4	1.8	33
IMGSp9028D0712D	1	BC022890	Hs.511149	Synaptosomal-associated protein, 23kDa	31.9	0.013	36	45.4	0.1	31	107	0.072	41	11.9	5.8	26	16.5	0.58	35	13.1	2.3	23	26.2	0.62	31	NSSF	NSSF	27
IMGSp9027F0118D	1	NM_002087	Hs.514220	Granulin	26.9	2	26	13.5	5.5	27	47.3	2.5	28	14.6	2.2	27	28.5	8.5	36	55.4	1.4	27	NSSF	NSSF	26	13.9	3.5	26
IMGSp9027B0725D	1	NM_032627	Hs.515259	Single stranded DNA binding protein 4	12.7	5.8	23	25.4	4.4	33	14.6	5.9	56	56.2	0.45	38	49.6	0.44	40	28.1	0.6	32	NSSF	NSSF	27	12.7	5.9	26
IMGSp9027G1020D	1	AK127255	Hs.515364	Rho GTPase activating protein 33	16.2	1.3	33	NSSF	NSSF	31	122	0.73	54	47.7	1.3	31	117	0.82	39	32.7	1.2	34	14.6	4.3	26	47.7	0.47	34
IMGSp9027F0926D	1	BC090883	Hs.516160	Splicing factor 3b, subunit 4, 49kDa	NSSF	NSSF	27	NSSF	NSSF	25	NSSF	NSSF	61	30.8	0.38	27	NSSF	NSSF	32	43.9	1.2	26	NSSF	NSSF	24	NSSF	NSSF	26
IMGSp9027H0318D	1	NM_003768	Hs.517216	Phosphoprotein enriched in astrocytes 15	29.2	0.1	31	13.5	0.97	24	65	0.095	35			23	34.6	0.045	35	23.5	3.7	25	42.7	0.23	28			23
IMGSp9027B0425D	1	AB002328	Hs.517478	Calcineurin binding protein 1	35.4	0.29	37	65	0.25	40	91.2	0.9	41	31.6	4.1	30	76.6	0.088	43	NSSF	NSSF	32	36.6	0.18	40	98.5	0.17	41
IMGSp9027D0732D	1	AK096320	Hs.517543	Pescadillo ribosomal biogenesis factor 1	28.1	1.5	27	NSSF	NSSF	25	NSSF	NSSF	29	NSSF	NSSF	26	19.2	0.27	35	NSSF	NSSF	33	35	0.062	33	13.5	4.9	27
IMGSp9027E0219D	1	NM_015695	Hs.520096	Bromodomain and PHD finger containing, 3	14.2	4.8	26	17.7	0.38	36	106	0.39	41	30.4	2.9	31	68.5	1.6	38	NSSF	NSSF	24	14.6	3.6	33	16.9	0.8	32
IMGSp9027B0369D	1	NM_007371	Hs.522472	Bromodomain containing 3	NSSF	NSSF	30	55	2.7	46	NSSF	NSSF	35	NSSF	NSSF	29	15	6.5	41	16.5	0.75	29	NSSF	NSSF	34	14.6	2.6	34
IMGSp9027H1010D	1	NM_014866	Hs.522500	SEC16 homolog A (S. cerevisiae)	30.8	0.73	27	48.1	0.28	35	244	0.3	45	26.6	4.7	24	30.4	1.3	35	13.5	4.9	37	27.7	2.4	26	17.3	0.28	32
IMGSp9027B0757D	1	NM_031372	Hs.527105	Heterogeneous nuclear ribonucleoprotein D-like	12.3	7.4	23	31.9	0.08	30	16.2	2.4	35	26.6	2.9	32	15.4	3.1	29	14.2	2.2	29	NSSF	NSSF	23	NSSF	NSSF	28
IMGSp9027C0965D	1	NM_014811	Hs.533260	Protein phosphatase 1, regulatory subunit 26	18.9	0.16	30	27.7	7.7	33	52	1.4	59	84.7	0.053	45	49.6	2.9	35	78.9	0.78	33	66.6	0.3	31	NSSF	NSSF	34
IMGSp9027E0964D	1	NM_001098800	Hs.571729	Melanoma antigen family D, 4	13.9	4.6	27	26.9	5.2	40	NSSF	NSSF	33	18.1	0.24	34	16.2	2.5	34	13.1	9.2	25	28.1	1.7	32	34.6	0.041	41
IMGSp9027G0156D	1	BC037307	Hs.590990	Anoctamin 8	28.5	3.9	33	29.6	2.2	31	16.2	7.9	41	31.6	0.85	38	16.9	2.8	40	57.7	2.7	44	29.2	3	34	28.9	4.5	35
IMGSp9027C1216D	1	AB208876	Hs.592082	Axin 1	58.1	0.78	34	13.9	4.7	32	108	0.065	46	61.6	0.77	31	48.1	3	35	48.1	0.67	31	NSSF	NSSF	26	29.2	1.7	29
IMGSp9027F0322D	1	BF110897	Hs.612694	Transcribed locus	Sequence unavailible for comparrison
IMGSp9027E0122D	1	BC004352	Hs.613351	Kinesin family member 22	16.2	0.71	30	NSSF	NSSF	24	152	0.087	46	NSSF	NSSF	23	31.2	2.1	33	NSSF	NSSF	25	NSSF	NSSF	25	65.4	0.071	38
IMGSp9027G0312D	1	AK225632	Hs.631593	Protein phosphatase 1, regulatory subunit 15A	15.8	0.93	32	28.1	3.6	30	36.6	0.24	43	13.1	8.4	36	61.6	1.2	31	13.1	8.9	30	NSSF	NSSF	32	27.3	3.6	37
IMGSp9027E104D	1	AL133055	Hs.636446	Zinc finger protein 853	13.5	5.5	36	13.9	3.8	26	NSSF	NSSF	44	NSSF	NSSF	38	NSSF	NSSF	32	14.6	2.6	29	30.4	0.96	30	16.5	0.64	38
IMGSp9027A1171D	1	NM_032329	Hs.645460	Inhibitor of growth family, member 5	NSSF	NSSF	24	NSSF	NSSF	30	NSSF	NSSF	31	13.1	2.9	23	13.9	5.2	31	13.1	2.9	32	NSSF	NSSF	23	NSSF	NSSF	23
IMGSp9027B0415D	1	XR_015693	Hs.654404	Major histocompatibility complex, class I, B	Sequence unavailible for comparrison
IMGSp9027A0861D	1	BC006105	Hs.654798	Alpha tubulin acetyltransferase 1	26.2	1.8	30	NSSF	NSSF	26	45	2.3	50	14.6	1.8	28	46.6	0.22	34	12.3	8.1	23	NSSF	NSSF	25	NSSF	NSSF	32
IMGSp9027F0471D	1	NM_002140	Hs.695973	Heterogeneous nuclear ribonucleoprotein K	13.5	3.4	30	89.7	0.13	34	30.8	4	33	63.1	0.11	33	14.6	4.6	37	30.8	0.76	31	27.3	2.4	32	41.9	1.8	36
IMGSp9027D0731D	1	NM_001270	Hs.696018	Chromodomain helicase DNA binding protein 1	14.6	6	32	35.8	0.17	41	16.5	7	49	31.9	1.7	31	18.1	1.5	34	63.1	0.87	33	14.2	7.7	32	30	4.5	38
IMGSp9027B0439D	1	AK124880	Hs.696054	Protein phosphatase 1, regulatory subunit 18	32.3	0.092	37	NSSF	NSSF	27	64.3	0.46	49	56.2	2	25	31.6	2.4	36	29.6	1.7	25	15	1.6	29	15.4	1.2	34
IMGSp9027C0140D	1	AB209272	Hs.76662	Zinc finger, DHHC-type containing 16	28.1	1.1	27	15	1	28	NSSF	NSSF	31	38.1	4.6	32	13.5	8.9	29	13.9	2.4	25	NSSF	NSSF	23	38.9	4.3	26
IMGSp9027C1264D	1	CR606311	Hs.77100	General transcription factor IIE, polypeptide 2, beta 34kDa	Sequence unavailible for comparrison
IMGSp9027E1075D	1	AK128584	Hs.79110	Nucleolin	NSSF	NSSF	29	47.7	0.35	35	NSSF	NSSF	38	NSSF	NSSF	30	NSSF	NSSF	33	28.1	1.8	30	NSSF	NSSF	27	13.5	5.7	32
Figure Caption Note: NSSF - No Significant Similarity Found
