# Supplementary material for: Referencing cross-reactivity of detection antibodies for protein array experiments
Source: F1000Res. 2017 May 23;5:73. Originally published 2016 Jan 18. [Version 2] doi: 10.12688/f1000research.7668.2 (PMC4893991; doi:10.12688/f1000research.7668.2)
Supplement: Supplementary file 2 [file f1000research-5-12612-s0000.tgz]

Archive with 1 entries (1 files):
- 3f6c2af3-086b-4ad2-b92b-b1e6005b917a.tif
